# Supplementary material for: Whole-Genome Sequencing of Adenovirus Genotypes and Clinical Implications in Pediatric Patients
Source: Viruses. 2025 Nov 6;17(11):1480. doi: 10.3390/v17111480 (PMC12656921; doi:10.3390/v17111480)
Supplement: Supplementary file 1 [file viruses-17-01480-s001.zip › Table_S1.xlsx]

## Sheet: PRJEB89261
sample	ENA acc number	tax_id	scientific_name	genotype	collection date	material	included in phylogenetic analysis
A103II	ERS24440660	10529	Human adenovirus 31	A31	2024-02-29	Stool	yes
A109III2	ERS24440661	3033760	Human adenovirus 89	C89	2024-03-18	Stool	yes
A122III2	ERS24440662	3122028	Human mastadenovirus B114	B114	2024-04-21	Stool	yes
A131III2	ERS24440663	10529	Human adenovirus 31	A31	2024-05-07	Stool	yes
A150	ERS24440664	3033760	Human adenovirus 89	C89	2024-05-21	Stool	yes
A151	ERS24440665	10524	Human adenovirus 41	F41	2024-05-21	Stool	yes
A157	ERS24440666	3122028	Human mastadenovirus B114	B114	2024-05-30	Stool	yes
A158	ERS24440667	928294	Human adenovirus 1 strain Adenoid 71	C1	2024-05-31	Stool	yes
A159M	ERS24440668	10524	Human adenovirus 41	F41	2024-06-09	Stool	yes
A160M	ERS24440669	10524	Human adenovirus 41	F41	2024-06-10	Stool	yes
A161M	ERS24440670	10524	Human adenovirus 41	F41	2024-06-13	Stool	yes
A163D	ERS24440671	10524	Human adenovirus 41	F41	2024-06-18	Stool	yes
A166M	ERS24440672	10524	Human adenovirus 41	F41	2024-06-20	Nasopharyngeal aspirate	yes
A167D	ERS24440673	928294	Human adenovirus 1 strain Adenoid 71	C1	2024-06-21	Nasopharyngeal aspirate	yes
A169M	ERS24440674	10524	Human adenovirus 41	F41	2024-06-24	Stool	yes
A170M	ERS24440675	10524	Human adenovirus 41	F41	2024-06-18	Stool	yes
A173M	ERS24440676	10524	Human adenovirus 41	F41	2024-07-17	Stool	yes
A174M	ERS24440677	10524	Human adenovirus 41	F41	2024-07-17	Stool	yes
A175M2	ERS24440678	10524	Human adenovirus 41	F41	2024-07-27	Stool	yes
A176M	ERS24440679	10524	Human adenovirus 41	F41	2024-07-27	Stool	yes
A180M.EZ	ERS24440680	10524	Human adenovirus 41	F41	2024-08-02	Stool	yes
A182D	ERS24440681	10524	Human adenovirus 41	F41	2024-08-05	Stool	yes
A183M.EZ	ERS24440682	10524	Human adenovirus 41	F41	2024-08-10	Stool	yes
A186D	ERS24440683	10524	Human adenovirus 41	F41	2024-08-10	Stool	yes
A187M.EZ	ERS24440684	10524	Human adenovirus 41	F41	2024-08-15	Stool	yes
A188D	ERS24440685	10524	Human adenovirus 41	F41	2024-08-16	Stool	yes
A191D	ERS24440686	3033760	Human adenovirus 89	C89	2024-08-17	Stool	yes
A192M.EZ	ERS24440687	10524	Human adenovirus 41	F41	2024-08-19	Stool	yes
A194D	ERS24440688	10524	Human adenovirus 41	F41	2024-08-19	Stool	yes
A195D	ERS24440689	10524	Human adenovirus 41	F41	2024-08-21	Stool	yes
A199D	ERS24440690	3033760	Human adenovirus 89	C89	2024-08-27	Nasopharyngeal aspirate	yes
A200D	ERS24440691	10524	Human adenovirus 41	F41	2024-08-30	Stool	yes
A201D	ERS24440692	10524	Human adenovirus 41	F41	2024-08-31	Stool	yes
A202M.EZ	ERS24440693	10524	Human adenovirus 41	F41	2024-09-01	Stool	yes
A206D	ERS24440694	10524	Human adenovirus 41	F41	2024-09-15	Stool	yes
A214D	ERS24440695	3033760	Human adenovirus 89	C89	2024-09-19	Stool	yes
A220D	ERS24440696	10524	Human adenovirus 41	F41	2024-09-23	Stool	yes
A222D	ERS24440697	10524	Human adenovirus 41	F41	2024-09-24	Stool	yes
A224D	ERS24440698	10524	Human adenovirus 41	F41	2024-09-24	Stool	yes
A228M.EZ	ERS24440699	10524	Human adenovirus 41	F41	2024-10-09	Stool	yes
A229M.EZ	ERS24440700	10524	Human adenovirus 41	F41	2024-10-14	Stool	yes
A230M. EZ	ERS24440701	10524	Human adenovirus 41	F41	2024-10-14	Stool	yes
A231M. EZ	ERS24440702	10524	Human adenovirus 41	F41	2024-10-18	Stool	yes
A232M.EZ	ERS24440703	3088344	Human adenovirus C108	C108	2024-08-03	Stool	yes
A233M.EZ	ERS24440704	10524	Human adenovirus 41	F41	2024-08-05	Stool	yes
A234M.EZ	ERS24440705	28282	Human adenovirus 12	A12	2024-10-21	Stool	yes
A235M.EZ	ERS24440706	10524	Human adenovirus 41	F41	2024-10-22	Stool	yes
A236M.EZ	ERS24440707	10524	Human adenovirus 41	F41	2024-10-23	Stool	yes
A237M.EZ	ERS24440708	10524	Human adenovirus 41	F41	2024-11-01	Stool	yes
A238M.EZ	ERS24440709	3088344	Human adenovirus C108	C108	2024-11-01	Stool	yes
A239M.EZ	ERS24440710	10524	Human adenovirus 41	F41	2024-11-01	Stool	yes
A240M.EZ	ERS24440711	28285	Human adenovirus 5	C5	2024-11-05	Stool	yes
A241M.EZ	ERS24440712	10529	Human adenovirus 31	A31	2024-11-05	Stool	yes
A242M.EZ	ERS24440713	10524	Human adenovirus 41	F41	2024-11-07	Stool	yes
A244M.EZ	ERS24440714	3033760	Human adenovirus 89	C89	2024-10-21	Nasopharyngeal aspirate	yes
A245M.EZ	ERS24440715	928294	Human adenovirus 1 strain Adenoid 71	C1	2024-10-23	Nasopharyngeal aspirate	yes
A198D	ERS24440716	129951	Human mastadenovirus C	C	2024	Nasopharyngeal aspirate	no
A215M	ERS24440717	129951	Human mastadenovirus C	C	2024	Stool	no
A216 D	ERS24440718	129951	Human mastadenovirus C	C	2024	Stool	no
A217D	ERS24440719	129875	Human mastadenovirus A	A	2024	Nasopharyngeal aspirate	no
